# Supplementary material for: Cytotoxicity of Biodegradable Zinc and Its Alloys: A Systematic Review
Source: J Funct Biomater. 2023 Apr 7;14(4):206. doi: 10.3390/jfb14040206 (PMC10144193; doi:10.3390/jfb14040206)
Supplement: Supplementary file 1 [file jfb-14-00206-s001.zip]

Archive with 2 entries (2 files):
- Table S1.Electronic database and search strategy.pdf
- Table S2.PRISMA_2020_checklist.pdf
